# Supplementary material for: Different mulch films, consistent results: soil fauna responses to microplastic
Source: Environ Monit Assess. 2024 Sep 18;196(10):943. doi: 10.1007/s10661-024-13096-x (PMC11408579; doi:10.1007/s10661-024-13096-x)
Supplement: Supplementary file 2 — Supplementary file2 (XLSX 9 KB) [file 10661_2024_13096_MOESM2_ESM.xlsx]

## Sheet: Tabelle1
Table A1: Overview of the soil properties from different deliveries of the RefeSl 01-A from Fraunhofer Institute for Molecular Biology and Applied Ecology IME (Schmallenberg, GER). *according to DIN ISO 11277.
Physiochemical properties	RefeSol 01-A (03.02.2020)	RefeSol 01-A (05.05.2020)	RefeSol 01-A (22.05.2020)	RefeSol 01-A (31.05.2020)	RefeSol 01-A (11.06.2021)	RefeSol 01-A (13.09.2021)	Mean ± SD
Sand (%)*	73.1	69.8	73.1	69.8	69.8	69.8	70.9 ± 1.6
Silt (%)*	19.8	24.4	19.8	24.4	24.4	24.4	22.8 ± 2.2
Clay (%)*	7	5.9	7	5.9	5.9	5.9	6.3 ± 0.5
Corg (%)	0.96	0.95	0.96	0.95	0.95	0.95	0.95 ± 0.004
Total N (g/kg)	0.9	0.81	0.9	0.81	0.81	0.81	0.84 ± 0.04
pHCaCl2	5.65	5.72	5.65	5.72	5.72	5.72	5.69 ± 0.03
KAKeff (mmol/kg)	3.5	40	7	40	40	40	28.4 ± 16.4
Water holding capacity (g/kg)	293	287	293	287	287	287	289 ± 2.8
Biomass (mg/kg Cmik)	198	174	198	174	174	174	182 ± 11.3
