# Supplementary material for: Different mulch films, consistent results: soil fauna responses to microplastic
Source: Environ Monit Assess. 2024 Sep 18;196(10):943. doi: 10.1007/s10661-024-13096-x (PMC11408579; doi:10.1007/s10661-024-13096-x)
Supplement: Supplementary file 3 — Supplementary file3 (XLSX 9 KB) [file 10661_2024_13096_MOESM3_ESM.xlsx]

## Sheet: Tabelle1
Table A2: Size distribution of the polyethylene microplastic used. Feret,min describes the minimum size of the MPP in μm. Feret,max describes the maximum size of the MPP in μm. Only particles to a size range of 1000 µm were used in testing.
Feret,min [μm]	Number Particles (Feret, min)	Feret,max [μm]	Number Particles
			(Feret, max)
50-100	3	150-200	2
100-150	7	200-400	12
150-200	4	400-600	15
200-400	26	600-1000	28
400-600	19	1000-1500	28
600-1000	30	1500-2000	13
1000-1500	29	2000-3000	28
1500-2000	13	3000-4000	7
2000-3000	2
