# Supplementary material for: Different mulch films, consistent results: soil fauna responses to microplastic
Source: Environ Monit Assess. 2024 Sep 18;196(10):943. doi: 10.1007/s10661-024-13096-x (PMC11408579; doi:10.1007/s10661-024-13096-x)
Supplement: Supplementary file 4 — Supplementary file4 (XLSX 9 KB) [file 10661_2024_13096_MOESM4_ESM.xlsx]

## Sheet: Tabelle1
Table A3: Size distribution of the polylactic acid/polybutylene adipate terephthalate microplastic used. Feret,min describes the minimum size of the MPP in μm. Feret,max describes the maximum size of the MPP in μm.
Feret,min [μm]	Number Particles (Feret, min)	Feret,max [μm]	Number Particles
			(Feret, max)
2015-05-01	1	50-100	8
15-25	2	100-150	5
25-50	5	150-200	12
50-100	22	200-400	59
100-150	20	400-600	66
150-200	28	600-1000	61
200-400	96	1000-1500	58
400-600	42	1500-2000	21
600-1000	65	2000-3000	20
1000-1500	14
1500-2000	14
2000-3000	1
